# Supplementary material for: Trends and predictors of changes in modern contraceptive use among women aged 15–49 years in Tanzania from 2004–2016: Evidence from Tanzania Demographic and Health Surveys
Source: PLoS One. 2020 Jun 29;15(6):e0234980. doi: 10.1371/journal.pone.0234980 (PMC7323946; doi:10.1371/journal.pone.0234980)
Supplement: S1 Data — (ZIP) [file pone.0234980.s001.zip]

Archive with 7 entries (6 files):
- DATA/
- DATA/2010.DTA
- __MACOSX/DATA/._2010.DTA
- DATA/2005.DTA
- __MACOSX/DATA/._2005.DTA
- DATA/2015.DTA
- __MACOSX/DATA/._2015.DTA
